# Supplementary material for: Power fingerprint identification based on the improved V-I trajectory with color encoding and transferred CBAM-ResNet
Source: PLoS One. 2023 Feb 9;18(2):e0281482. doi: 10.1371/journal.pone.0281482 (PMC9910749; doi:10.1371/journal.pone.0281482)
Supplement: S1 Data — (XLSX) [file pone.0281482.s001.xlsx]

## Sheet: S1.Data
Current	Voltage
-0.26	-163.89
-0.24	-164.57
-0.21	-165.1
-0.19	-165.66
-0.18	-166.04
-0.16	-166.41
-0.15	-166.72
-0.13	-167.13
-0.12	-167.44
-0.13	-167.78
-0.18	-168.06
-0.36	-168.19
-0.37	-168.37
-0.3	-168.62
-0.23	-168.84
-0.18	-168.93
-0.13	-169.09
-0.11	-169.24
-0.1	-169.21
-0.1	-169.37
-0.15	-169.4
-0.19	-169.59
-0.35	-169.46
-0.37	-169.4
-0.35	-169.52
-0.3	-169.56
-0.27	-169.62
-0.23	-169.65
-0.22	-169.59
-0.22	-169.65
-0.21	-169.56
-0.21	-169.46
-0.21	-169.46
-0.22	-169.37
-0.21	-169.28
-0.15	-168.93
-0.17	-168.93
-0.16	-168.59
-0.16	-168.34
-0.14	-167.97
-0.11	-167.72
-0.09	-167.38
-0.06	-167.03
0.01	-166.19
0.05	-165.54
0.07	-164.92
0.08	-164.14
0.11	-163.36
0.13	-162.64
0.13	-162.11
0.12	-161.46
0.12	-160.47
0.13	-159.53
0.13	-158.53
0.13	-157.63
0.13	-156.48
0.14	-155.23
0.14	-153.99
0.13	-152.81
0.13	-151.37
0.14	-149.88
0.13	-148.39
0.13	-146.89
0.13	-145.33
0.13	-143.72
0.13	-142.22
0.14	-140.57
0.14	-138.86
0.13	-137.33
0.14	-135.62
0.13	-133.94
0.13	-132.32
0.13	-130.7
0.13	-129.12
0.13	-127.47
0.13	-125.91
0.12	-124.26
0.12	-122.73
0.13	-121.24
0.13	-119.75
0.13	-118.16
0.13	-116.63
0.13	-115.17
0.13	-113.61
0.13	-112.02
0.13	-110.44
0.13	-108.97
0.13	-107.42
0.13	-105.89
0.12	-104.24
0.12	-102.68
0.13	-101.07
0.12	-99.417
0.12	-97.86
0.12	-96.241
0.13	-94.559
0.12	-92.941
0.11	-91.198
0.13	-89.579
0.11	-87.805
0.12	-86.03
0.12	-84.286
0.13	-82.48
0.13	-80.706
0.12	-78.869
0.11	-77.095
0.12	-75.134
0.12	-73.297
0.11	-71.273
0.11	-69.312
0.12	-67.289
0.12	-65.327
0.12	-63.397
0.12	-61.404
0.12	-59.444
0.11	-57.358
0.12	-55.21
0.12	-53.249
0.12	-51.131
0.11	-49.077
0.12	-46.96
0.12	-44.781
0.11	-42.726
0.11	-40.547
0.12	-38.399
0.12	-36.376
0.11	-34.102
0.11	-31.862
0.11	-29.65
0.11	-27.472
0.11	-25.23
0.11	-22.988
0.11	-20.778
0.1	-18.444
0.11	-16.264
0.11	-13.96
0.11	-11.688
0.11	-9.384
0.11	-7.0496
0.1	-4.7773
0.11	-2.4734
0.11	-0.16956
0.11	2.1027
0.11	4.3445
0.1	6.6799
0.11	8.9206
0.1	11.194
0.11	13.373
0.1	15.49
0.1	17.731
0.11	19.879
0.1	21.903
0.1	23.833
0.1	25.919
0.1	28.129
0.1	30.122
0.1	32.052
0.1	33.888
0.1	35.787
0.1	37.779
0.1	39.679
0.1	41.609
0.1	43.54
0.1	45.345
0.11	47.243
0.1	49.237
0.09	51.042
0.09	53.003
0.1	54.902
0.1	56.863
0.1	58.825
0.1	60.785
0.1	62.685
0.12	64.428
0.27	66.14
0.6	67.884
0.77	69.907
0.81	71.775
0.87	74.079
0.9	76.476
1.09	78.25
1.39	79.807
1.53	81.768
1.57	84.041
1.58	86.158
1.62	87.995
1.65	89.863
1.63	91.886
1.57	94.128
1.52	95.996
1.51	97.489
1.53	98.953
1.55	100.79
1.5	102.91
1.44	104.93
1.41	106.3
1.39	107.55
1.42	108.91
1.44	110.57
1.35	112.43
1.1	113.21
1.21	114.74
1.34	116.23
1.43	117.63
1.39	119.16
1.23	120.74
1.13	121.93
1.1	122.74
1.11	123.58
1.14	124.51
1.15	126.04
1.12	127.69
1.11	128.84
1.07	129.77
1.04	130.52
1.02	131.55
0.94	132.48
0.91	133.42
0.96	134.44
1.01	135.6
1.06	136.71
1.07	137.96
1.04	139.17
1.02	140.17
0.98	141.04
0.95	141.82
0.94	142.76
0.9	143.88
0.87	144.75
0.87	145.56
0.89	146.33
0.91	147.33
0.92	148.48
0.9	149.67
0.91	150.6
0.9	151.38
0.92	152.13
0.93	153.15
0.9	154.27
0.87	155.43
0.87	156.3
0.86	156.89
0.81	157.51
0.79	158.29
0.76	159.04
0.74	159.66
0.73	160.31
0.72	160.97
0.72	161.62
0.69	162.21
0.66	162.71
0.66	163.21
0.64	163.64
0.62	164.17
0.6	164.61
0.57	165.05
0.55	165.36
0.53	165.67
0.53	166.01
0.52	166.2
0.5	166.57
0.47	166.88
0.46	167.07
0.44	167.26
0.43	167.35
0.43	167.47
0.41	167.63
0.39	167.72
0.38	167.91
0.36	167.94
0.36	167.97
0.35	168.13
0.35	168.16
0.34	168.13
0.34	168.16
0.34	168.22
0.33	168.28
0.32	168.25
0.32	168.25
0.31	168.25
0.3	168.28
0.3	168.13
0.29	168.06
0.28	168
0.22	167.94
0.23	167.82
0.22	167.5
0.21	167.22
0.2	167.01
0.18	166.85
0.15	166.51
0.12	166.1
0.1	165.7
0.02	164.83
0	164.27
-0.04	163.64
-0.04	162.9
-0.07	162.21
-0.08	161.46
-0.07	160.81
-0.07	160.16
-0.08	159.29
-0.09	158.38
-0.1	157.39
-0.1	156.3
-0.1	155.11
-0.09	153.9
-0.1	152.75
-0.1	151.38
-0.11	149.98
-0.1	148.58
-0.1	147.02
-0.1	145.49
-0.09	144.06
-0.1	142.38
-0.1	140.86
-0.09	139.3
-0.09	137.62
-0.1	135.97
-0.1	134.32
-0.1	132.79
-0.09	131.08
-0.09	129.43
-0.1	127.81
-0.09	126.16
-0.09	124.73
-0.09	123.11
-0.09	121.46
-0.09	120.03
-0.09	118.44
-0.09	116.95
-0.09	115.48
-0.09	113.9
-0.08	112.34
-0.09	110.75
-0.08	109.26
-0.09	107.73
-0.08	106.18
-0.08	104.68
-0.08	103.09
-0.09	101.47
-0.09	99.918
-0.08	98.33
-0.08	96.649
-0.08	95.031
-0.09	93.349
-0.08	91.762
-0.09	89.987
-0.09	88.306
-0.08	86.5
-0.08	84.726
-0.08	82.982
-0.08	81.177
-0.08	79.34
-0.08	77.597
-0.08	75.698
-0.08	73.799
-0.08	71.962
-0.08	69.969
-0.09	68.039
-0.09	66.14
-0.08	64.148
-0.08	62.156
-0.08	60.132
-0.08	58.109
-0.09	56.053
-0.08	53.937
-0.08	51.882
-0.08	49.828
-0.08	47.742
-0.08	45.656
-0.08	43.54
-0.08	41.484
-0.08	39.274
-0.08	37.157
-0.08	35.04
-0.08	32.799
-0.08	30.744
-0.08	28.471
-0.08	26.261
-0.08	24.051
-0.08	21.809
-0.08	19.537
-0.07	17.327
-0.08	15.116
-0.08	12.875
-0.08	10.539
-0.08	8.1734
-0.08	5.9326
-0.08	3.5667
-0.08	1.3249
-0.08	-1.041
-0.08	-3.2828
-0.07	-5.7108
-0.08	-7.921
-0.07	-10.225
-0.07	-12.404
-0.08	-14.645
-0.08	-16.731
-0.08	-18.911
-0.08	-21.121
-0.08	-23.269
-0.08	-25.23
-0.07	-27.284
-0.07	-29.402
-0.07	-31.301
-0.08	-33.355
-0.08	-35.223
-0.08	-37.122
-0.08	-39.022
-0.08	-41.014
-0.07	-42.85
-0.07	-44.749
-0.08	-46.493
-0.08	-48.485
-0.07	-50.446
-0.07	-52.346
-0.07	-54.307
-0.08	-56.113
-0.07	-58.011
-0.07	-59.973
-0.08	-61.872
-0.08	-63.864
-0.16	-65.67
-0.4	-67.257
-0.68	-69.188
-0.76	-71.024
-0.82	-73.172
-0.79	-75.725
-0.82	-77.656
-1	-79.181
-1.3	-80.769
-1.46	-82.948
-1.49	-85.065
-1.56	-87.026
-1.59	-89.112
-1.59	-91.198
-1.56	-93.346
-1.51	-95.245
-1.51	-96.77
-1.52	-98.42
-1.51	-100.32
-1.46	-102.47
-1.41	-104.46
-1.39	-105.83
-1.4	-107.01
-1.43	-108.54
-1.41	-110.41
-1.33	-112.37
-1.26	-113.99
-1.19	-114.52
-1.08	-115.17
-1.26	-116.85
-1.4	-118.81
-1.34	-120.99
-1.19	-122.24
-1.1	-122.92
-1.11	-123.67
-1.12	-124.63
-1.14	-126.07
-1.09	-127.71
-1.06	-129.18
-1.07	-130.17
-1.08	-130.83
-1.06	-131.85
-1	-133.04
-0.93	-134.31
-0.87	-135.16
-0.88	-135.84
-0.94	-136.77
-0.99	-137.89
-1.02	-139.17
-1	-140.54
-0.97	-141.69
-0.95	-142.5
-0.93	-143.31
-0.92	-144.25
-0.89	-145.21
-0.86	-146.18
-0.86	-147.17
-0.86	-147.89
-0.84	-148.79
-0.86	-149.88
-0.85	-151
-0.86	-151.9
-0.88	-152.71
-0.88	-153.55
-0.88	-154.55
-0.85	-155.7
-0.83	-156.82
-0.83	-157.66
-0.84	-158.13
-0.82	-158.75
-0.78	-159.66
-0.72	-160.47
-0.69	-161.27
-0.69	-161.68
-0.68	-162.18
-0.68	-162.8
-0.68	-163.55
-0.63	-164.23
-0.61	-164.57
-0.59	-164.98
-0.59	-165.45
-0.57	-165.82
-0.55	-166.25
-0.53	-166.72
-0.51	-167
-0.51	-167.25
-0.49	-167.59
-0.47	-167.91
-0.45	-168.12
-0.43	-168.43
-0.43	-168.56
-0.41	-168.68
-0.4	-168.87
-0.38	-168.99
-0.36	-169.15
-0.35	-169.31
-0.35	-169.24
-0.34	-169.31
-0.33	-169.34
-0.31	-169.46
-0.3	-169.49
-0.29	-169.56
-0.3	-169.49
-0.3	-169.52
-0.29	-169.52
-0.28	-169.56
-0.27	-169.62
-0.27	-169.62
-0.26	-169.56
-0.26	-169.46
-0.25	-169.4
-0.23	-169.31
-0.18	-169.03
-0.18	-169.03
-0.17	-168.68
-0.15	-168.5
-0.14	-168.19
-0.12	-167.84
-0.1	-167.53
-0.08	-167.13
-0.01	-166.19
0.05	-165.85
0.09	-165.1
0.1	-164.39
0.13	-163.61
0.14	-162.8
0.14	-162.21
0.13	-161.65
0.13	-160.75
0.14	-159.81
0.13	-158.78
0.13	-157.82
0.14	-156.64
0.14	-155.39
0.14	-154.18
0.13	-152.96
0.13	-151.59
0.13	-150.1
0.13	-148.54
0.13	-146.99
0.13	-145.4
0.13	-143.78
0.14	-142.19
0.13	-140.7
0.13	-138.95
0.14	-137.33
0.12	-135.68
0.13	-134.1
0.13	-132.45
0.13	-130.8
0.13	-129.24
0.13	-127.62
0.13	-126.1
0.13	-124.45
0.13	-122.89
0.12	-121.3
0.13	-119.84
0.13	-118.25
0.12	-116.73
0.12	-115.2
0.12	-113.67
0.12	-112.15
0.13	-110.59
0.13	-109
0.12	-107.48
0.13	-105.92
0.12	-104.4
0.11	-102.75
0.13	-101.16
0.12	-99.572
0.12	-98.016
0.12	-96.334
0.12	-94.715
0.12	-93.097
0.12	-91.26
0.11	-89.548
0.11	-87.835
0.11	-86.123
0.12	-84.318
0.12	-82.45
0.11	-80.613
0.12	-78.807
0.13	-76.939
0.11	-75.102
0.12	-73.204
0.11	-71.242
0.11	-69.343
0.12	-67.319
0.11	-65.421
0.12	-63.46
0.11	-61.404
0.11	-59.474
0.12	-57.482
0.11	-55.303
0.11	-53.279
0.11	-51.163
0.12	-49.107
0.11	-46.96
0.11	-44.874
0.11	-42.788
0.11	-40.702
0.12	-38.524
0.11	-36.406
0.11	-34.228
0.11	-32.016
0.11	-29.9
0.11	-27.721
0.11	-25.479
0.11	-23.238
0.11	-20.965
0.11	-18.724
0.11	-16.451
0.11	-14.21
0.11	-11.875
0.11	-9.6649
0.1	-7.3916
0.1	-4.9636
0.11	-2.7218
0.11	-0.41799
0.1	1.9164
0.1	4.1266
0.1	6.462
0.11	8.7649
0.1	11.007
0.1	13.186
0.1	15.396
0.1	17.513
0.1	19.631
0.1	21.747
0.1	23.708
0.1	25.701
0.1	27.911
0.1	30.028
0.1	31.896
0.1	33.795
0.1	35.694
0.1	37.562
0.1	39.492
0.09	41.422
0.1	43.352
0.1	45.189
0.1	47.119
0.1	49.018
0.1	50.855
0.09	52.786
0.09	54.715
0.1	56.614
0.1	58.575
0.1	60.537
0.1	62.498
0.1	64.304
0.1	66.265
0.1	68.351
0.1	70.312
0.1	72.179
0.1	74.265
0.09	76.351
0.09	78.406
0.1	80.398
0.11	82.173
0.27	83.917
0.61	85.411
0.76	87.87
0.79	90.081
0.8	91.98
0.81	93.722
0.85	95.466
0.95	97.365
1.16	98.953
1.32	100.63
1.4	102.25
1.42	104.25
1.37	106.18
1.31	107.83
1.28	109.19
1.27	110.57
1.22	112.12
0.99	112.78
1.07	114.46
1.21	116.14
1.27	117.82
1.21	119.22
1.11	120.34
1.03	121.4
1.01	122.43
1	123.7
0.97	124.85
0.99	125.94
1.01	127.25
1.02	128.53
1	129.68
0.95	130.68
0.92	131.58
0.87	132.36
0.83	133.26
0.85	134.47
0.9	135.69
0.95	136.65
0.95	137.84
0.95	139.05
0.91	140.14
0.88	140.89
0.85	141.85
0.82	142.76
0.81	143.75
0.79	144.75
0.79	145.56
0.8	146.49
0.82	147.46
0.82	148.61
0.81	149.51
0.82	150.54
0.82	151.44
0.81	152.5
0.8	153.37
0.78	154.4
0.77	155.3
0.79	156.08
0.77	157.01
0.72	157.76
0.67	158.45
0.65	158.94
0.65	159.66
0.62	160.41
0.61	161.03
0.6	161.53
0.59	162.12
0.58	162.8
0.54	163.24
0.52	163.71
0.52	164.14
0.5	164.67
0.48	165.01
0.46	165.36
0.44	165.73
0.43	166.04
0.42	166.38
0.4	166.66
0.38	166.91
0.36	167.16
0.35	167.26
0.34	167.44
0.32	167.66
0.31	167.72
0.29	167.85
0.29	167.97
0.27	168.1
0.26	168.13
0.26	168.22
0.25	168.25
0.24	168.31
0.24	168.31
0.23	168.31
0.23	168.44
0.22	168.34
0.21	168.41
0.21	168.34
0.19	168.34
0.19	168.34
0.19	168.22
0.17	168.22
0.11	167.94
0.14	167.82
0.12	167.6
0.11	167.44
0.09	167.16
0.08	166.85
0.07	166.6
0.02	166.23
0.01	165.82
-0.04	164.86
-0.07	164.45
-0.07	163.64
-0.07	162.99
-0.08	162.24
-0.07	161.46
-0.07	160.9
-0.07	160.22
-0.08	159.29
-0.07	158.48
-0.07	157.48
-0.07	156.42
-0.07	155.36
-0.08	154.15
-0.07	152.87
-0.07	151.69
-0.07	150.29
-0.07	148.76
-0.07	147.24
-0.06	145.71
-0.06	144.19
-0.07	142.6
-0.06	140.98
-0.07	139.33
-0.07	137.68
-0.07	135.97
-0.07	134.38
-0.07	132.79
-0.07	131.17
-0.07	129.49
-0.07	127.87
-0.07	126.26
-0.07	124.67
-0.07	123.17
-0.06	121.59
-0.06	120.03
-0.06	118.44
-0.06	116.92
-0.07	115.42
-0.06	113.93
-0.06	112.4
-0.07	110.88
-0.06	109.23
-0.06	107.76
-0.06	106.11
-0.06	104.62
-0.06	103.06
-0.06	101.51
-0.06	99.918
-0.06	98.33
-0.06	96.711
-0.06	95.031
-0.06	93.474
-0.06	91.855
-0.06	90.143
-0.05	88.399
-0.06	86.625
-0.05	84.912
-0.05	83.201
-0.06	81.395
-0.06	79.496
-0.05	77.69
-0.06	75.822
-0.05	73.892
-0.06	72.025
-0.05	69.969
-0.05	68.039
-0.06	66.14
-0.05	64.148
-0.05	62.28
-0.05	60.225
-0.06	58.233
-0.04	56.241
-0.05	54.217
-0.05	52.1
-0.05	50.076
-0.05	47.96
-0.05	45.842
-0.06	43.726
-0.05	41.609
-0.05	39.461
-0.05	37.282
-0.05	35.196
-0.05	32.985
-0.05	30.869
-0.05	28.689
-0.05	26.417
-0.05	24.269
-0.05	21.997
-0.05	19.786
-0.05	17.575
-0.05	15.272
-0.05	13.093
-0.05	10.758
-0.04	8.4228
-0.05	6.1505
-0.05	3.8151
-0.05	1.4807
-0.04	-0.79161
-0.05	-3.127
-0.05	-5.4309
-0.05	-7.7347
-0.05	-10.038
-0.05	-12.155
-0.04	-14.397
-0.05	-16.576
-0.05	-18.724
-0.05	-20.81
-0.05	-22.958
-0.05	-25.012
-0.04	-27.129
-0.04	-29.246
-0.04	-31.207
-0.04	-33.075
-0.04	-35.067
-0.05	-36.967
-0.04	-38.928
-0.04	-40.858
-0.04	-42.695
-0.04	-44.563
-0.04	-46.399
-0.04	-48.33
-0.04	-50.228
-0.04	-52.221
-0.04	-54.058
-0.04	-55.957
-0.04	-57.825
-0.04	-59.755
-0.03	-61.685
-0.04	-63.646
-0.05	-65.608
-0.03	-67.507
-0.05	-69.499
-0.03	-71.46
-0.04	-73.359
-0.04	-75.382
-0.04	-77.53
-0.04	-79.648
-0.04	-81.578
-0.04	-83.571
-0.03	-85.376
-0.04	-87.368
-0.1	-89.236
-0.28	-90.948
-0.56	-92.785
-0.64	-94.777
-0.66	-96.614
-0.66	-98.7
-0.63	-100.66
-0.62	-102.22
-0.61	-103.93
-0.59	-105.74
-0.57	-107.42
-0.57	-108.91
-0.59	-110.41
-0.67	-112.02
-0.81	-113.27
-0.93	-114.2
-0.83	-115.2
-0.98	-117.16
-1.1	-119.06
-1.14	-120.62
-1.05	-121.64
-0.93	-122.83
-0.86	-123.98
-0.86	-124.94
-0.85	-126.07
-0.86	-127.4
-0.88	-128.62
-0.89	-129.89
-0.88	-131.14
-0.84	-132.04
-0.81	-133.04
-0.75	-134.16
-0.71	-134.87
-0.72	-135.72
-0.74	-136.9
-0.77	-138.14
-0.8	-139.23
-0.82	-140.26
-0.81	-141.41
-0.77	-142.47
-0.75	-143.28
-0.72	-144.31
-0.7	-145.21
-0.69	-146.08
-0.68	-147.05
-0.69	-147.89
-0.69	-148.85
-0.69	-149.88
-0.69	-150.81
-0.71	-151.65
-0.72	-152.87
-0.71	-153.8
-0.71	-154.64
-0.7	-155.67
-0.7	-156.7
-0.7	-157.6
-0.68	-158.5
-0.64	-159.16
-0.61	-159.87
-0.56	-160.53
-0.54	-161.06
-0.53	-161.83
-0.51	-162.43
-0.5	-162.96
-0.49	-163.61
-0.48	-164.08
-0.46	-164.64
-0.45	-165.2
-0.43	-165.63
-0.42	-165.97
-0.4	-166.41
-0.38	-166.75
-0.36	-167.16
-0.34	-167.47
-0.33	-167.75
-0.31	-168.06
-0.29	-168.28
-0.28	-168.43
-0.26	-168.68
-0.25	-168.9
-0.23	-168.99
-0.21	-169.06
-0.2	-169.21
-0.19	-169.24
-0.18	-169.4
-0.17	-169.43
-0.16	-169.52
-0.17	-169.52
-0.15	-169.56
-0.15	-169.65
-0.15	-169.65
-0.13	-169.68
-0.13	-169.71
-0.14	-169.65
-0.11	-169.68
-0.12	-169.65
-0.11	-169.62
-0.09	-169.65
-0.08	-169.56
-0.08	-169.43
-0.04	-168.99
-0.03	-169.09
-0.02	-168.78
-0.03	-168.5
0.01	-168.43
0.03	-167.94
0.04	-167.56
0.06	-167.25
0.09	-166.29
0.1	-165.85
0.1	-165.07
0.09	-164.48
0.1	-163.64
0.09	-162.86
0.1	-162.27
0.1	-161.65
0.09	-160.71
0.09	-159.75
0.09	-158.78
0.08	-157.73
0.09	-156.6
0.09	-155.39
0.09	-154.15
0.09	-152.96
0.09	-151.53
0.09	-150.1
0.09	-148.57
0.09	-147.05
0.09	-145.46
0.09	-143.81
0.09	-142.28
0.09	-140.73
0.09	-138.98
0.09	-137.4
0.09	-135.72
0.08	-134.13
0.09	-132.48
0.08	-130.83
0.09	-129.24
0.09	-127.68
0.08	-126.03
0.09	-124.51
0.09	-122.95
0.08	-121.43
0.08	-119.96
0.09	-118.41
0.08	-116.91
0.08	-115.39
0.08	-113.77
0.08	-112.27
0.08	-110.65
0.08	-109.1
0.08	-107.57
0.09	-106.05
0.08	-104.46
0.08	-102.9
0.08	-101.22
0.08	-99.665
0.08	-98.046
0.07	-96.334
0.08	-94.747
0.08	-93.128
0.08	-91.416
0.08	-89.672
0.08	-87.959
0.08	-86.248
0.08	-84.41
0.08	-82.636
0.07	-80.862
0.08	-78.994
0.08	-77.157
0.07	-75.196
0.08	-73.328
0.07	-71.429
0.08	-69.467
0.07	-67.537
0.07	-65.452
0.08	-63.553
0.07	-61.53
0.08	-59.506
0.07	-57.576
0.08	-55.427
0.08	-53.435
0.07	-51.443
0.07	-49.357
0.07	-47.24
0.07	-45.154
0.07	-43.006
0.07	-40.982
0.07	-38.742
0.07	-36.686
0.07	-34.414
0.07	-32.297
0.08	-30.024
0.07	-27.876
0.07	-25.666
0.08	-23.456
0.07	-21.183
0.07	-18.879
0.07	-16.669
0.07	-14.365
0.07	-12.155
0.07	-9.8197
0.07	-7.5168
0.07	-5.2436
0.07	-2.847
0.07	-0.54318
0.08	1.7301
0.08	4.1266
0.07	6.3063
0.07	8.6101
0.07	10.851
0.07	12.968
0.07	15.209
0.07	17.357
0.06	19.505
0.08	21.529
0.07	23.584
0.07	25.576
0.06	27.724
0.06	29.842
0.07	31.678
0.07	33.608
0.07	35.539
0.06	37.406
0.07	39.336
0.06	41.298
0.06	43.166
0.07	45.065
0.07	46.995
0.07	48.925
0.07	50.824
0.07	52.692
0.07	54.591
0.06	56.521
0.07	58.451
0.06	60.475
0.06	62.374
0.07	64.272
0.06	66.202
0.06	68.195
0.06	70.157
0.06	72.055
0.06	74.141
0.07	76.258
0.06	78.344
0.06	80.336
0.06	82.204
0.06	84.134
0.06	86.127
0.06	88.213
0.07	90.174
0.06	92.073
0.06	93.91
0.06	95.715
0.06	97.489
0.06	99.327
0.06	101.04
0.06	102.84
0.06	104.53
0.06	106.18
0.07	107.73
0.11	109.1
0.25	110.5
0.46	111.81
0.5	112.25
0.7	114.02
0.99	115.92
1.19	117.63
1.17	119.16
1.07	120.37
0.97	121.43
0.92	122.52
0.89	123.61
0.87	124.89
0.89	126.04
0.91	127.13
0.93	128.47
0.89	129.74
0.87	130.55
0.83	131.45
0.78	132.42
0.73	133.2
0.75	134.35
0.81	135.5
0.86	136.78
0.87	137.87
0.87	139.02
0.84	140.17
0.81	140.95
0.78	141.95
0.74	142.88
0.73	143.75
0.73	144.56
0.72	145.62
0.72	146.55
0.74	147.42
0.73	148.42
0.73	149.42
0.75	150.38
0.76	151.47
0.75	152.34
0.74	153.34
0.73	154.34
0.73	155.14
0.73	156.27
0.7	157.01
0.66	157.6
0.63	158.45
0.6	159.1
0.58	159.72
0.57	160.44
0.55	161.09
0.53	161.68
0.53	162.24
0.52	162.77
0.49	163.36
0.47	163.77
0.44	164.3
0.43	164.7
0.41	164.95
0.4	165.45
0.38	165.85
0.37	166.17
0.35	166.48
0.34	166.73
0.33	167.04
0.31	167.26
0.29	167.38
0.27	167.6
0.26	167.66
0.24	167.82
0.23	167.91
0.22	168
0.21	168.13
0.19	168.16
0.19	168.22
0.18	168.25
0.18	168.34
0.17	168.41
0.17	168.38
0.16	168.34
0.15	168.38
0.15	168.44
0.14	168.38
0.14	168.38
0.13	168.31
0.12	168.34
0.11	168.16
0.07	167.88
0.07	167.85
0.06	167.63
0.05	167.44
0.03	167.16
0.01	166.91
0	166.51
-0.03	166.17
-0.05	165.76
-0.07	164.8
-0.06	164.33
-0.07	163.74
-0.07	162.99
-0.07	162.21
-0.06	161.59
-0.06	160.9
-0.06	160.25
-0.06	159.35
-0.06	158.48
-0.07	157.48
-0.06	156.45
-0.06	155.3
-0.05	154.09
-0.06	152.78
-0.06	151.6
-0.07	150.19
-0.06	148.7
-0.06	147.27
-0.06	145.62
-0.06	144.25
-0.05	142.57
-0.06	140.95
-0.06	139.36
-0.06	137.77
-0.06	136.12
-0.06	134.5
-0.06	132.82
-0.05	131.27
-0.05	129.59
-0.05	127.9
-0.06	126.38
-0.05	124.79
-0.05	123.24
-0.06	121.59
-0.05	120.03
-0.06	118.63
-0.05	117.07
-0.05	115.48
-0.05	114.08
-0.05	112.43
-0.05	110.97
-0.05	109.41
-0.05	107.76
-0.06	106.27
-0.05	104.74
-0.05	103.12
-0.05	101.6
-0.05	99.98
-0.05	98.424
-0.05	96.774
-0.06	95.123
-0.05	93.474
-0.05	91.824
-0.05	90.081
-0.05	88.369
-0.05	86.687
-0.05	84.975
-0.05	83.169
-0.05	81.363
-0.05	79.558
-0.05	77.69
-0.05	75.916
-0.05	74.017
-0.05	72.117
-0.05	70.157
-0.04	68.257
-0.05	66.202
-0.05	64.334
-0.05	62.342
-0.04	60.381
-0.05	58.295
-0.04	56.179
-0.05	54.186
-0.05	52.131
-0.04	50.046
-0.05	47.99
-0.04	45.842
-0.04	43.85
-0.05	41.734
-0.04	39.648
-0.04	37.437
-0.05	35.413
-0.04	33.235
-0.04	31.117
-0.04	28.939
-0.04	26.603
-0.04	24.455
-0.04	22.276
-0.04	19.941
-0.04	17.731
-0.04	15.49
-0.04	13.248
-0.04	10.882
-0.04	8.547
-0.04	6.3989
-0.04	4.0024
-0.03	1.6986
-0.05	-0.57374
-0.04	-2.8776
-0.05	-5.213
-0.04	-7.4853
-0.03	-9.7892
-0.04	-11.999
-0.03	-14.21
-0.03	-16.326
-0.04	-18.506
-0.04	-20.747
-0.04	-22.708
-0.04	-24.763
-0.04	-26.911
-0.04	-29.059
-0.03	-30.989
-0.03	-32.919
-0.03	-34.787
-0.04	-36.78
-0.04	-38.71
-0.03	-40.671
-0.04	-42.539
-0.03	-44.407
-0.03	-46.306
-0.04	-48.174
-0.04	-50.104
-0.03	-51.972
-0.03	-53.965
-0.03	-55.895
-0.03	-57.793
-0.03	-59.662
-0.03	-61.592
-0.03	-63.553
-0.03	-65.545
-0.03	-67.537
-0.03	-69.499
-0.03	-71.398
-0.03	-73.266
-0.03	-75.352
-0.03	-77.438
-0.04	-79.554
-0.03	-81.485
-0.04	-83.445
-0.03	-85.376
-0.03	-87.275
-0.03	-89.361
-0.03	-91.322
-0.03	-93.314
-0.03	-95.12
-0.03	-97.019
-0.03	-98.731
-0.03	-100.54
-0.04	-102.4
-0.03	-104.12
-0.03	-105.83
-0.03	-107.39
-0.03	-109.04
-0.03	-110.62
-0.07	-111.99
-0.21	-113.3
-0.41	-114.11
-0.51	-114.95
-0.75	-116.82
-1.06	-118.5
-1.18	-120.31
-1.09	-121.8
-0.96	-122.86
-0.91	-123.79
-0.88	-125.1
-0.85	-126.31
-0.86	-127.34
-0.89	-128.62
-0.9	-130.02
-0.87	-131.14
-0.84	-131.98
-0.8	-133.07
-0.75	-134
-0.73	-134.87
-0.71	-135.84
-0.73	-136.9
-0.77	-138.02
-0.81	-139.26
-0.81	-140.35
-0.82	-141.38
-0.8	-142.35
-0.75	-143.56
-0.73	-144.28
-0.72	-145.24
-0.7	-146.21
-0.69	-147.08
-0.69	-148.01
-0.68	-148.95
-0.69	-149.91
-0.7	-150.91
-0.69	-151.81
-0.7	-152.59
-0.69	-153.8
-0.69	-154.64
-0.7	-155.39
-0.69	-156.64
-0.68	-157.57
-0.68	-158.19
-0.64	-159.06
-0.59	-159.72
-0.57	-160.37
-0.55	-160.99
-0.53	-161.65
-0.51	-162.33
-0.51	-162.8
-0.51	-163.58
-0.49	-164.2
-0.47	-164.54
-0.45	-165.17
-0.42	-165.54
-0.41	-166.04
-0.39	-166.41
-0.37	-166.75
-0.35	-167.13
-0.34	-167.41
-0.32	-167.69
-0.3	-168.03
-0.3	-168.25
-0.28	-168.53
-0.26	-168.65
-0.25	-168.81
-0.24	-168.99
-0.22	-169.09
-0.2	-169.18
-0.2	-169.28
-0.18	-169.37
-0.17	-169.49
-0.17	-169.52
-0.15	-169.59
-0.16	-169.59
-0.16	-169.68
-0.14	-169.77
-0.14	-169.77
-0.14	-169.68
-0.13	-169.68
-0.12	-169.68
-0.12	-169.71
-0.11	-169.62
-0.1	-169.68
-0.1	-169.46
-0.08	-169.43
-0.05	-168.9
-0.03	-169.15
-0.03	-168.75
-0.02	-168.59
-0.01	-168.28
0.01	-167.97
0.05	-167.66
0.07	-167.16
0.09	-166.16
0.08	-165.73
0.08	-165.01
0.08	-164.54
0.08	-163.61
0.08	-162.83
0.08	-162.3
0.08	-161.59
0.08	-160.81
0.08	-159.84
0.08	-158.91
0.08	-157.88
0.08	-156.7
0.07	-155.45
0.08	-154.3
0.08	-152.99
0.08	-151.65
0.07	-150.19
0.08	-148.6
0.07	-147.08
0.08	-145.49
0.08	-143.9
0.08	-142.28
0.07	-140.82
0.08	-138.98
0.08	-137.37
0.07	-135.78
0.08	-134.22
0.07	-132.54
0.07	-130.89
0.08	-129.3
0.08	-127.87
0.07	-126.16
0.07	-124.57
0.07	-122.92
0.07	-121.46
0.07	-119.9
0.07	-118.34
0.07	-116.85
0.07	-115.29
0.07	-113.8
0.08	-112.24
0.07	-110.65
0.07	-109.1
0.08	-107.6
0.07	-105.99
0.07	-104.46
0.07	-102.97
0.07	-101.28
0.07	-99.665
0.07	-98.108
0.07	-96.552
0.07	-94.903
0.07	-93.159
0.07	-91.508
0.07	-89.859
0.07	-88.023
0.07	-86.31
0.07	-84.504
0.07	-82.73
0.08	-80.893
0.07	-79.087
0.07	-77.282
0.07	-75.352
0.07	-73.515
0.07	-71.553
0.07	-69.593
0.07	-67.755
0.07	-65.794
0.07	-63.708
0.07	-61.84
0.06	-59.786
0.06	-57.731
0.06	-55.707
0.07	-53.685
0.07	-51.443
0.07	-49.45
0.07	-47.302
0.06	-45.154
0.06	-43.13
0.06	-41.014
0.06	-38.866
0.07	-36.718
0.06	-34.57
0.06	-32.359
0.07	-30.273
0.07	-27.97
0.07	-25.821
0.07	-23.518
0.07	-21.277
0.06	-19.097
0.07	-16.763
0.07	-14.459
0.06	-12.155
0.07	-9.8513
0.06	-7.6095
0.06	-5.2751
0.07	-2.9091
0.06	-0.63684
0.06	1.667
0.06	3.9403
0.06	6.3063
0.06	8.4544
0.06	10.727
0.06	12.905
0.06	15.116
0.06	17.265
0.06	19.505
0.06	21.591
0.06	23.49
0.06	25.514
0.06	27.756
0.06	29.716
0.06	31.74
0.06	33.639
0.06	35.507
0.06	37.406
0.06	39.305
0.05	41.204
0.07	43.103
0.06	45.095
0.06	46.901
0.06	48.676
0.06	50.637
0.06	52.63
0.06	54.466
0.06	56.552
0.06	58.357
0.06	60.381
0.05	62.28
0.07	64.21
0.06	66.14
0.06	68.164
0.05	70.094
0.05	72.025
0.06	74.048
0.05	76.227
0.05	78.313
0.05	80.306
0.05	82.111
0.06	84.041
0.05	86.003
0.06	88.088
0.05	90.081
0.06	91.98
0.05	93.816
0.06	95.591
0.05	97.459
0.05	99.327
0.05	101.07
0.06	102.81
0.05	104.53
0.05	106.05
0.05	107.67
0.06	109.26
0.08	110.66
0.21	111.93
0.3	112.18
0.51	113.93
0.82	115.7
1.09	117.51
1.14	118.94
1.07	120.03
0.97	121.31
0.92	122.39
0.9	123.58
0.87	124.7
0.89	125.98
0.9	127.16
0.92	128.5
0.89	129.59
0.86	130.55
0.83	131.61
0.76	132.51
0.73	133.23
0.75	134.35
0.79	135.63
0.83	136.81
0.85	137.77
0.85	138.99
0.83	140.05
0.78	140.92
0.75	141.88
0.73	142.66
0.72	143.63
0.71	144.65
0.71	145.49
0.72	146.37
0.72	147.55
0.73	148.42
0.74	149.29
0.74	150.47
0.74	151.47
0.74	152.34
0.72	153.25
0.71	154.21
0.7	155.18
0.7	156.08
0.68	156.76
0.63	157.64
0.6	158.23
0.58	158.91
0.56	159.66
0.55	160.25
0.54	160.87
0.53	161.5
0.52	162.09
0.49	162.68
0.48	163.05
0.45	163.64
0.44	164.11
0.43	164.48
0.4	164.95
0.39	165.33
0.37	165.61
0.36	166.04
0.34	166.32
0.33	166.6
0.31	166.82
0.29	167.04
0.29	167.29
0.27	167.47
0.25	167.63
0.24	167.72
0.22	167.82
0.2	167.94
0.2	168
0.19	168.06
0.18	168.16
0.17	168.13
0.17	168.19
0.16	168.25
0.15	168.34
0.15	168.31
0.14	168.28
0.14	168.28
0.14	168.31
0.13	168.34
0.13	168.22
0.11	168.19
0.1	168.1
0.05	167.72
0.06	167.82
0.06	167.57
0.05	167.41
0.03	167.07
0.01	166.91
-0.01	166.54
-0.02	166.2
-0.05	165.85
-0.07	164.86
-0.08	164.42
-0.08	163.74
-0.07	163.08
-0.07	162.18
-0.07	161.53
-0.07	160.9
-0.07	160.22
-0.07	159.32
-0.07	158.48
-0.07	157.42
-0.07	156.58
-0.07	155.33
-0.07	154.15
-0.07	152.97
-0.06	151.69
-0.07	150.26
-0.07	148.79
-0.07	147.27
-0.07	145.77
-0.07	144.22
-0.07	142.63
-0.07	140.95
-0.07	139.39
-0.07	137.84
-0.07	136.06
-0.06	134.44
-0.06	132.82
-0.07	131.17
-0.06	129.55
-0.07	127.87
-0.07	126.44
-0.06	124.82
-0.06	123.27
-0.07	121.68
-0.06	120.12
-0.06	118.69
-0.06	117.1
-0.06	115.58
-0.05	114.05
-0.06	112.5
-0.06	111
-0.06	109.44
-0.06	107.86
-0.06	106.3
-0.06	104.77
-0.06	103.19
-0.06	101.63
-0.05	100.04
-0.06	98.486
-0.05	96.867
-0.06	95.249
-0.06	93.598
-0.05	91.948
-0.06	90.267
-0.06	88.649
-0.06	86.842
-0.05	85.13
-0.05	83.325
-0.05	81.519
-0.05	79.745
-0.05	77.876
-0.04	76.009
-0.06	74.11
-0.05	72.211
-0.05	70.25
-0.05	68.382
-0.05	66.296
-0.06	64.397
-0.05	62.498
-0.05	60.505
-0.05	58.483
-0.06	56.427
-0.05	54.435
-0.06	52.412
-0.05	50.264
-0.05	48.208
-0.05	46.185
-0.05	44.068
-0.05	41.889
-0.04	39.772
-0.05	37.655
-0.05	35.539
-0.05	33.359
-0.05	31.211
-0.05	29.032
-0.05	26.915
-0.05	24.673
-0.05	22.463
-0.05	20.253
-0.05	17.98
-0.05	15.801
-0.05	13.497
-0.05	11.194
-0.05	8.9206
-0.05	6.5862
-0.05	4.3139
-0.04	1.8849
-0.05	-0.35588
-0.05	-2.6292
-0.04	-4.9951
-0.05	-7.2053
-0.04	-9.6018
-0.05	-11.75
-0.05	-13.992
-0.04	-16.171
-0.04	-18.319
-0.04	-20.404
-0.04	-22.646
-0.04	-24.67
-0.04	-26.724
-0.05	-28.873
-0.05	-30.771
-0.04	-32.764
-0.04	-34.632
-0.04	-36.656
-0.05	-38.616
-0.05	-40.578
-0.04	-42.539
-0.04	-44.345
-0.04	-46.182
-0.04	-48.08
-0.04	-49.98
-0.04	-51.879
-0.03	-53.871
-0.04	-55.707
-0.04	-57.7
-0.04	-59.568
-0.04	-61.374
-0.03	-63.397
-0.04	-65.327
-0.04	-67.351
-0.04	-69.467
-0.04	-71.273
-0.04	-73.234
-0.04	-75.228
-0.04	-77.406
-0.03	-79.461
-0.04	-81.453
-0.04	-83.415
-0.03	-85.283
-0.04	-87.244
-0.03	-89.298
-0.03	-91.322
-0.03	-93.128
-0.03	-95.089
-0.04	-96.863
-0.04	-98.762
-0.03	-100.54
-0.04	-102.28
-0.04	-103.99
-0.03	-105.83
-0.03	-107.35
-0.03	-109.07
-0.04	-110.53
-0.05	-112.18
-0.16	-113.39
-0.35	-114.33
-0.45	-114.92
-0.69	-116.85
-1	-118.44
-1.15	-120.4
-1.07	-121.71
-0.97	-122.55
-0.91	-123.82
-0.86	-125.19
-0.85	-126.07
-0.86	-127.22
-0.87	-128.62
-0.88	-129.89
-0.88	-130.92
-0.85	-131.92
-0.81	-133.04
-0.76	-133.85
-0.73	-134.78
-0.71	-135.81
-0.74	-136.77
-0.78	-137.99
-0.8	-139.23
-0.82	-140.2
-0.83	-141.29
-0.78	-142.47
-0.75	-143.31
-0.74	-144.18
-0.71	-145.21
-0.69	-145.99
-0.69	-146.95
-0.68	-147.83
-0.67	-148.7
-0.68	-149.72
-0.69	-150.75
-0.72	-151.72
-0.73	-152.71
-0.71	-153.74
-0.72	-154.52
-0.7	-155.67
-0.69	-156.51
-0.69	-157.38
-0.68	-158.32
-0.64	-159
-0.59	-159.72
-0.56	-160.31
-0.54	-160.99
-0.52	-161.74
-0.52	-162.21
-0.5	-162.86
[truncated: 58,001 more rows]
